# Supplementary material for: The Use of Therapeutic Peptides in Combination with Full-Thickness Skin Columns to Improve Healing of Excisional Wounds
Source: Bioengineering (Basel). 2025 Aug 9;12(8):856. doi: 10.3390/bioengineering12080856 (PMC12383989; doi:10.3390/bioengineering12080856)
Supplement: Supplementary file 1 [file bioengineering-12-00856-s001.zip]

Archive with 1 entries (1 files):
- bioengineering-3796991-supplementary.pdf
